# Supplementary material for: Barcoding (COI) Sea Cucumber Holothuria mammata Distribution Analysis: Adriatic Rare or Common Species?
Source: Genes (Basel). 2023 Nov 9;14(11):2059. doi: 10.3390/genes14112059 (PMC10671717; doi:10.3390/genes14112059)
Supplement: Supplementary file 1 [file genes-14-02059-s001.zip › TableS1.xlsx]

## Sheet: Sheet1
Name/Tag	NCBI Accession number	Haplotype name (if more than one sequence collapsed in one identical haplotype)
NV3	KY774361	Hap1
ZM1	KY774360	Hap1
RO7	KY774359
RO6	KY774358
RO5	KY774357	Hap2
RO4	KY774356
RO3	KY774355	Hap3
RO2	KY774354	Hap1
RO1	KY774353	Hap1
NV6	KY774352
NV5	KY774351	Hap3
NV4	KY774350	Hap4
NV2	KY774349	Hap5
IC5	KY774348	Hap6
IC3	KY774347	Hap6
IC2	KY774346	Hap1
IC1	KY774345	Hap1
CN6	KY774344	Hap3
CN5	KY774343	Hap1
CN4	KY774342	Hap3
CN3	KY774341
CN2	KY774340	Hap1
CN1	KY774339
BI6	KY774338	Hap1
BI5	KY774337	Hap1
BI4	KY774336	Hap1
NV1	KY774335	Hap7
LB6	KY774334	Hap7
LB4	KY774333	Hap7
LB5	KY774332	Hap8
LB3	KY774331	Hap9
LB2	KY774330	Hap8
LB1	KY774329
IC6	KY774328
IC4	KY774327	Hap10
BI3	KY774326	Hap8
BI2	KY774325	Hap7
BI1	KY774324	Hap7
H. p. MD1	KY774323	Hap11
H. f. RO1	KY774322
H. t. Portugal1	OP895104	Hap1
H. t. Portugal2	OP890608	Hap1
H. t. Portugal3	OP890607	Hap1
H. t. Spain1	GU797733	Hap1
H. t. Spain2	GU797725	Hap1
H. t. Spain3	GU797705	Hap1
H. t. Spain4	GQ214748	Hap1
H. t. Spain5	GU797726	Hap12
H. t. Spain6	GU797723
H. t. Spain7	GU797722
H. t. Spain8	GU797721	Hap12
H. t. Spain9	GU797719
H. t. Spain10	GU797717	Hap5
H. t. Spain11	GU797716
H. t. Spain12	GU797714
H. t. Spain13	GU797708	Hap12
H. t. Spain14	GU797732	Hap2
H. t. Spain15	GU797731
H. t. Spain16	GU797728
H. t. Spain17	GU797727	Hap2
H. t. Spain18	GU797712
H. t. Spain19	GQ214750	Hap2
H. t. Spain20	GU797737
H. t. Spain21	GU797735
H. t. Spain22	GU797730
H. t. Spain23	GU797713
H. t. Spain24	GU797709	Hap6
H. t. Spain25	GQ214749
H. t. Spain26	GU797734	Hap3
H. t. Spain27	GU797707	Hap3
H. t. Spain28	GQ214751	Hap3
H. t. Spain29	GU797729
H. t. Spain30	GU797718
H. t. Spain31	GU797715
H. t. Spain32	GU797711	Hap4
H. t. Spain33	GU797736
H. t. Spain34	GU797724
H. t. Spain35	GU797710
H. t. Spain36	GU797706
H. t. Spain37	GU797720
H. m. Spain1	JF697314
H. m. Spain2	GU797697
H. m. Portugal1	OP890586	Hap13
H. m. Spain3	JF697312
H. m. Spain4	GU797700
H. m. Spain5	GU797698
H. m. Spain6	GU797674	Hap13
H. m. Spain7	GQ214743
H. m. Spain8	JF697313	Hap10
H. m. Spain9	GU797696
H. m. Spain10	GU797687	Hap14
H. m. Spain11	GU797685
H. m. Spain12	GU797676
H. m. Spain13	GU797675
H. m. Spain14	GU797670	Hap14
H. m. Spain15	GU797669	Hap14
H. m. Spain16	GU797668
H. m. Spain17	GU797659	Hap14
H. l. l. Spain	GQ214753
H. m. Spain18	GQ214745
H. m. Spain19	GQ214744
O. d. Portugal	KX384729	Hap8
H. m. Portugal2	OP221982	Hap8
H. m. Portugal3	OP175046	Hap8
H. m. Portugal4	OP158704	Hap8
H. a. Spain1	GU797751
H. t. Mexico	JN207602	Hap15
H. m. Spain20	JF697317
H. m. Spain21	JF697316
H. m. Spain22	GU797704	Hap8
H. m. Spain23	GU797692
H. m. Spain24	GU797689	Hap7
H. m. Spain25	GU797688
H. m. Spain26	GU797686
H. m. Spain27	GU797683
H. m. Spain28	GU797682
H. m. Spain29	GU797681
H. m. Spain30	GU797680
H. m. Spain31	GU797673
H. m. Spain32	GU797667	Hap8
H. m. Spain33	GU797666
H. m. Spain34	GU797663	Hap15
H. m. Spain35	GU797661
H. m. Spain36	GU797660
H. m. Spain37	GU797658
H. m. Spain38	GU797656	Hap7
H. m. Spain39	GU797654	Hap8
H. m. Spain40	GU797653	Hap7
H. m. Spain41	GU797651	Hap7
H. m. Spain42	GQ214746	Hap7
H. a. Spain2	GU797759	Hap16
H. a. Spain3	GU797757
H. a. Spain4	GU797754
H. a. Spain5	GU797750	Hap16
H. a. Spain6	GU797747	Hap16
H. a. Spain7	GU797741
H. m. Spain43	JF697315
H. m. Spain44	GU797703
H. m. Spain45	GU797701	Hap17
H. m. Spain46	GU797695
H. m. Spain47	GU797694	Hap9
H. m. Spain48	GU797693
H. m. Spain49	GU797690
H. m. Spain50	GU797684
H. m. Spain51	GU797679	Hap17
H. m. Spain52	GU797678
H. m. Spain53	GU797677
H. m. Spain54	GU797672
H. m. Spain55	GU797671
H. m. Spain56	GU797665
H. m. Spain57	GU797664
H. m. Spain58	GU797662
H. m. Spain59	GU797657
H. m. Spain60	GU797655
H. m. Spain61	GU797652
H. a. Spain8	GU797766
H. a. Spain9	GU797764
H. a. Spain10	GU797762	Hap18
H. a. Spain11	GU797761
H. a. Spain12	GU797760
H. a. Spain13	GU797758	Hap18
H. a. Spain14	GU797752
H. a. Spain15	GU797744
H. a. Spain16	GU797743
H. a. Spain17	GU797739	Hap18
H. a. Spain18	GU797738	Hap17
H. m. Spain62	GU797691
H. a. Spain19	GQ214757
H. a. Spain20	GQ214756
H. a. Spain21	GQ214755
H. a. Spain22	GQ214754	Hap18
H. a. Spain23	GU797763
H. a. Spain24	GU797756
H. a. Spain25	GU797753
H. a. Spain26	GU797748
H. a. Spain27	GU797746
H. a. Spain28	GU797745
H. a. Spain29	GU797742
H. a. Spain30	GU797740
H.m. Spain63	GQ214747
H. a. Spain31	GQ214747
H. a. Spain32	GU797755
H. a. Spain33	GU797749
H. p. Mexico	JN207607
H. p. Italy	LR694133
H. p. Spain1	LR694133
H. p. Spain2	GQ214759	Hap11
H. atra Australia	AY700770
H. k. Mexico1	KY321309
H. k. Mexico2	KY321315	Hap19
H. k. Mexico3	KY321315	Hap19
H. k. Mexico4	KY321311	Hap19
H. k. Mexico5	JN207578
H. f. Spain1	GQ214761
H. f. Germany	NC_013884
H. f. Spain2	GQ214762
